# Supplementary material for: Nonzero-Sum Time Perception Is Associated with Greater Willingness to Help
Source: Eur J Investig Health Psychol Educ. 2025 May 21;15(5):90. doi: 10.3390/ejihpe15050090 (PMC12110441; doi:10.3390/ejihpe15050090)
Supplement: Supplementary file 1 [file ejihpe-15-00090-s001.zip]

Archive with 1 entries (1 files):
- ejihpe-3545382-supplementary.pdf
